# Supplementary material for: Description and Whole-Genome Sequencing of Mariniflexile litorale sp. nov., Isolated from the Shallow Sediments of the Sea of Japan
Source: Microorganisms. 2024 Jul 12;12(7):1413. doi: 10.3390/microorganisms12071413 (PMC11278836; doi:10.3390/microorganisms12071413)
Supplement: Supplementary file 1 [file microorganisms-12-01413-s001.zip]

Archive with 3 entries (3 files):
- Certificate of deposit _KMM 9835.pdf
- KCTC 92792.pdf
- Supplemenary.pdf
